# Supplementary material for: Transcriptomic and iTRAQ-Based Quantitative Proteomic Analyses of inap CMS in Brassica napus L
Source: Plants (Basel). 2022 Sep 21;11(19):2460. doi: 10.3390/plants11192460 (PMC9571993; doi:10.3390/plants11192460)
Supplement: Supplementary file 1 [file plants-11-02460-s001.zip]

Archive with 3 entries (3 files):
- Supplementary Figures.pdf
- Supplementary Table 2.xlsx
- Supplementary Tables.pdf
